# Supplementary material for: Increased Adipogenesis of Human Adipose-Derived Stem Cells on Polycaprolactone Fiber Matrices
Source: PLoS One. 2014 Nov 24;9(11):e113620. doi: 10.1371/journal.pone.0113620 (PMC4242727; doi:10.1371/journal.pone.0113620)
Supplement: File S1 — Contains cell location data in fiber matices. (XLSX) [file pone.0113620.s005.xlsx]

## Sheet: b165 d14 A1 20140207 008
distance	fibers CARS	cells CARS	cells MPEF	norm fibers	norm cellsC	norm cellsF
µm	absolut photon count			normalization to highest photon count
17.95	28.6229	69.4543	0.3022	0.336191	0.367225	0.110887
17.6695	28.3741	74.7986	0.2857	0.333269	0.395482	0.104832
17.3891	28.2066	80.96	0.2967	0.331301	0.428059	0.108869
17.1086	27.4238	88.3129	0.3462	0.322107	0.466936	0.127032
16.8281	27.4977	97.9457	0.3379	0.322975	0.517867	0.123986
16.5477	28.2534	110.4	0.3407	0.331851	0.583717	0.125014
16.2672	27.4374	122.263	0.4808	0.322267	0.646439	0.176421
15.9867	27.5128	133.19	0.522	0.323152	0.704214	0.191539
15.7063	26.8567	141.773	0.6209	0.315446	0.749594	0.227828
15.4258	27.2775	151.361	0.5989	0.320389	0.800291	0.219756
15.1453	26.9593	159.379	0.6978	0.316651	0.84268	0.256045
14.8648	26.8492	164.151	0.7692	0.315358	0.867916	0.282244
14.5844	26.6501	170.104	0.9286	0.313019	0.89939	0.340733
14.3039	27.4133	174.557	1.1978	0.321984	0.922934	0.439511
14.0234	27.3017	178.65	1.3544	0.320673	0.944574	0.496973
13.743	27.3575	180.711	1.7143	0.321328	0.955473	0.629032
13.4625	27.1569	183.471	1.9505	0.318972	0.970066	0.715701
13.182	27.8341	185.274	2.3077	0.326926	0.979598	0.846769
12.9016	27.1523	186.583	2.6126	0.318918	0.986517	0.958647
12.6211	27.4736	187.719	2.6621	0.322692	0.992522	0.97681
12.3406	28.5716	188.23	2.7253	0.335588	0.995226	1
12.0602	28.4857	188.627	2.533	0.33458	0.997326	0.929439
11.7797	28.0588	189.043	2.3681	0.329565	0.999524	0.868932
11.4992	28.5143	189.133	2.4341	0.334915	1	0.893149
11.2188	28.724	188.934	2.1951	0.337378	0.99895	0.805453
10.9383	27.8024	188.454	2.1951	0.326554	0.996412	0.805453
10.6578	28.4359	188.437	2.1786	0.333995	0.996321	0.799398
10.3773	27.8311	187.809	2.0714	0.326891	0.992998	0.760063
10.0969	28.9502	188.209	2.0412	0.340035	0.995113	0.748982
9.8164	28.5973	187.916	1.8544	0.33589	0.993564	0.680439
9.5359	28.1418	187.741	1.7418	0.33054	0.992643	0.639122
9.2555	28.9593	187.311	1.8077	0.340142	0.990369	0.663303
8.975	28.6124	187.044	1.6951	0.336068	0.988957	0.621987
8.6945	29.5143	186.964	1.5577	0.346661	0.988534	0.57157
8.4141	29.2624	186.979	1.4835	0.343702	0.98861	0.544344
8.1336	29.3273	186.34	1.3929	0.344465	0.985233	0.5111
7.8531	29.0724	185.734	1.25	0.341471	0.982031	0.458665
7.5727	29.902	185.254	1.0192	0.351215	0.979493	0.373977
7.2922	29.3861	184.781	1.0549	0.345155	0.976992	0.387077
7.0117	30.2021	184.293	0.9093	0.35474	0.97441	0.333651
6.7313	29.9909	184.117	0.8626	0.352259	0.97348	0.316516
6.4508	30.4449	183.3	0.9176	0.357591	0.96916	0.336697
6.1703	30.0845	183.584	0.8544	0.353358	0.970663	0.313507
5.8898	31.5626	183.43	0.8736	0.370719	0.969847	0.320552
5.6094	31.4299	182.7	0.8709	0.369161	0.965987	0.319561
5.3289	31.8778	182.284	0.8489	0.374422	0.963789	0.311489
5.0484	32.6968	182.23	0.8956	0.384041	0.963502	0.328624
4.768	33.6712	181.323	0.7637	0.395486	0.958706	0.280226
4.4875	33.3318	180.01	0.9835	0.3915	0.951765	0.360878
4.207	37.2986	179.4	1.0165	0.438092	0.948539	0.372986
3.9266	37.1131	177.373	0.9368	0.435913	0.937822	0.343742
3.6461	36.902	175.826	1.0192	0.433433	0.929641	0.373977
3.3656	38.3228	174.136	1.0495	0.450121	0.920705	0.385095
3.0852	40.006	173.386	1.0797	0.469892	0.91674	0.396177
2.8047	40.8884	171.783	1.0879	0.480256	0.908266	0.399185
2.5242	42.0317	170.439	1.1346	0.493684	0.901158	0.416321
2.2438	44.3243	170.456	1.1676	0.520612	0.901248	0.42843
1.9633	46.1176	168.67	1.217	0.541675	0.891807	0.446556
1.6828	48.1026	167.581	1.2747	0.56499	0.886051	0.467728
1.4023	49.9593	165.201	1.2637	0.586798	0.873467	0.463692
1.1219	54.2262	163.426	1.2637	0.636915	0.864079	0.463692
0.8414	59.3861	159.899	1.3599	0.697521	0.84543	0.498991
0.5609	66.6425	155.407	1.4835	0.782751	0.821683	0.544344
0.2805	74.6561	148.379	1.5027	0.876875	0.78452	0.551389
0	85.1388	138.77	1.6264	1	0.733717	0.596778
	maximum photon count for normalization
	85.1388	189.133	2.7253

## Sheet: b165 d14 A2 20140326 001
distance	fibers CARS:	fiber1	fiber2	fiber3	fiber4	fiber5	average 5 fibers	Norm Fibers		cells MPEF:	cell1	cell2	cell3	cell4	cell5		norm cell1	norm cell2	norm cell3	norm cell4	norm cell5
µm		absolut photon count					absolut photon count	normalization to highest photon count			absolut photon count						normalization to highest photon count
12.5		32.0541	35.8106	29.109	19.9902	29.2969	29.2522	0.356627			6.3457	0.4202	2.6155	0.3216	1.416		0.901391	0.149948	0.398893	0.0544854	0.883619
12.25		33.0865	36.4394	28.0449	20.3951	28.1719	29.2276	0.356327			7.0399	0.4885	3.8431	0.3665	1.6025		1	0.174321	0.586115	0.0620923	1
12		32.5135	35.8561	26.4359	20.3561	29.1562	28.8636	0.35189			6.2819	0.5434	4.9638	0.4678	1.5711		0.892328	0.193912	0.757035	0.0792546	0.980406
11.75		32.6919	36.0152	25.6282	20.678	29.25	28.8527	0.351757			5.484	0.6769	5.6793	0.5361	1.534		0.778988	0.241552	0.866156	0.0908259	0.957254
11.5		33.0973	36.5	26.2949	22.6098	30.3281	29.766	0.362892			5.0439	0.7837	6.1672	0.653	1.5315		0.716473	0.279663	0.940566	0.110631	0.955694
11.25		33.8541	37.9318	27.7372	23.2098	30.0938	30.5653	0.372637			4.5532	0.9371	6.5569	0.731	1.4644		0.646771	0.334404	1	0.123846	0.913822
11		28.2162	29.6667	22.4295	18.4146	24.875	24.7204	0.301378			3.0851	0.8777	5.1069	0.8168	1.1111		0.438231	0.313207	0.778859	0.138382	0.693354
10.75		29.4649	32.4545	24.3782	18.7659	26.5312	26.3189	0.320867			2.6636	1.0341	4.8569	0.9961	1.0403		0.378358	0.369018	0.740731	0.168759	0.649173
10.5		28.6486	30.7879	23.6987	18.3854	26	25.5041	0.310933			2.1862	1.2265	4.2293	1.2203	0.9572		0.310544	0.437676	0.645015	0.206743	0.597317
10.25		27.1622	29.2121	22.5449	18.6634	24.9531	24.5071	0.298778			1.8112	1.4003	3.7897	1.4737	0.8387		0.257276	0.499697	0.577971	0.249674	0.52337
10		26.9568	29.7045	23.0577	18.7122	24.6719	24.6206	0.300162			1.6144	1.719	3.4603	1.8382	0.7708		0.229321	0.613425	0.527734	0.311427	0.480998
9.75		26.7081	29.0303	22.3526	18.9073	24.5312	24.3059	0.296325			1.387	1.9574	3.0052	2.3197	0.694		0.19702	0.698498	0.458326	0.393003	0.433073
9.5		27.8595	29.5606	23.2244	18.4049	23.25	24.4599	0.298202			1.2673	2.227	2.6121	3.0858	0.6565		0.180017	0.794704	0.398374	0.522795	0.409672
9.25		29.7676	31.9167	24.9231	18.5171	25	26.0249	0.317282			1.2301	2.6578	2.4103	4.1053	0.622		0.174733	0.948435	0.367597	0.695519	0.388144
9		29.2486	29.5303	24.4103	17.6146	24.2812	25.017	0.304994			1.0652	2.7407	2.1776	4.8382	0.5789		0.151309	0.978018	0.332108	0.819687	0.361248
8.75		30	29.7045	26.1282	17.0634	24.875	25.5542	0.311544			0.9415	2.8023	2.0466	5.3645	0.5516		0.133738	1	0.312129	0.908852	0.344212
8.5		30.9892	30.7424	27.9615	16.439	24.5938	26.1452	0.318749			0.8949	2.7615	1.8414	5.9025	0.5514		0.127118	0.985441	0.280834	1	0.344087
8.25		28.5351	27.3864	27.3654	16.2341	23.5781	24.6198	0.300152			0.8285	2.4823	1.7276	5.8752	0.5417		0.117686	0.885808	0.263478	0.995375	0.338034
8		27.627	27.6061	28.2179	16.2244	23.9219	24.7195	0.301367			0.7939	2.3254	1.6103	5.6062	0.5088		0.112771	0.829818	0.245589	0.949801	0.317504
7.75		28.6216	29.2273	29.9423	16.1024	24.8594	25.7506	0.313938			0.7872	2.3236	1.631	5.4327	0.5097		0.11182	0.829176	0.248746	0.920407	0.318066
7.5		27.3135	27.7424	30.1987	15.8537	24.75	25.1717	0.30688			0.6543	2.2061	1.5207	4.6433	0.5039		0.0929417	0.787246	0.231924	0.786667	0.314446
7.25		29.5243	29.2727	32.0449	16.4976	26.9531	26.8585	0.327445			0.7061	2.1689	1.4879	3.9123	0.4993		0.1003	0.773971	0.226921	0.662821	0.311576
7		28.4108	29.0682	30.7115	16.561	27.2812	26.4065	0.321935			0.6636	2.1277	1.3603	3.0955	0.5238		0.0942627	0.759269	0.207461	0.524439	0.326864
6.75		29.7027	30.6742	32.8205	17.6244	27.75	27.7144	0.337879			0.6529	2.1485	1.3241	2.6959	0.5275		0.0927428	0.766692	0.20194	0.456739	0.329173
6.5		29.8757	30.4015	31.3654	17.9366	29.2188	27.7596	0.338431			0.6503	1.9437	1.2707	1.8791	0.5255		0.0923735	0.693609	0.193796	0.318357	0.327925
6.25		31.1838	31.4848	31.4038	18.0829	28.0781	28.0467	0.341931			0.6848	1.8604	1.1621	1.7135	0.5058		0.0972741	0.663883	0.177233	0.290301	0.315632
6		31.2919	31.4773	30.9103	18.8488	29.6094	28.4275	0.346574			0.6782	1.7438	1.0569	1.5945	0.5023		0.0963366	0.622275	0.161189	0.27014	0.313448
5.75		31.0378	29.9697	28.9808	17.8439	27.7969	27.1258	0.330704			0.6676	1.5687	1.1017	1.4425	0.4965		0.0948309	0.55979	0.168021	0.244388	0.309828
5.5		30.8919	30.0909	28.0833	17.8829	27.9688	26.9836	0.32897			0.6622	1.4127	1.0259	1.4269	0.453		0.0940638	0.504122	0.156461	0.241745	0.282683
5.25		30.027	29.3409	27.6859	17.2293	27.6094	26.3785	0.321593			0.629	1.3577	1.0776	1.4133	0.4678		0.0893479	0.484495	0.164346	0.239441	0.291919
5		28.6108	27.7576	26.3269	16.4976	26.0312	25.0448	0.305333			0.5691	1.219	0.9172	1.306	0.4187		0.0808392	0.435	0.139883	0.221262	0.261279
4.75		30.9027	30.3788	28.8718	16.8488	28.0625	27.0129	0.329328			0.617	1.2948	0.9672	1.4756	0.4072		0.0876433	0.462049	0.147509	0.249996	0.254103
4.5		31.0054	30.4015	30	17.3317	27.5469	27.2571	0.332304			0.5904	1.2017	0.8776	1.3957	0.3833		0.0838648	0.428826	0.133844	0.236459	0.239189
4.25		31.0216	31.0909	31.8718	16.8878	30.1406	28.2025	0.343831			0.6316	1.1973	0.8552	1.4172	0.3836		0.0897172	0.427256	0.130427	0.240102	0.239376
4		32.8162	33.2955	33.2051	17.3171	31.5938	29.6455	0.361423			0.6543	1.2256	0.8759	1.4951	0.3755		0.0929417	0.437355	0.133584	0.253299	0.234321
3.75		34.1135	33.9848	36.2372	17.9171	31.375	30.7255	0.37459			0.5758	1.277	0.8672	1.4659	0.3498		0.0817909	0.455697	0.132258	0.248352	0.218284
3.5		33.4378	35.5227	37.5705	18.5024	34.1719	31.8411	0.38819			0.5505	1.2859	0.8466	1.4951	0.3419		0.0781971	0.458873	0.129116	0.253299	0.213354
3.25		36.6378	38.2803	41.3846	19.3707	37.8281	34.7003	0.423048			0.6024	1.289	0.8362	1.5166	0.3433		0.0855694	0.459979	0.12753	0.256942	0.214228
3		38.9243	40.2576	44.1987	21.1415	40.9219	37.0888	0.452167			0.5545	1.4078	0.8517	1.5224	0.325		0.0787653	0.502373	0.129894	0.257925	0.202808
2.75		39.4649	43.7879	44.7115	21.722	43.2344	38.5841	0.470398			0.5824	1.3559	0.7655	1.5634	0.3072		0.0827284	0.483853	0.116747	0.264871	0.1917
2.5		43.3946	49.1667	48.4423	24.7268	48.1562	42.7773	0.521519			0.5891	1.4495	0.7983	1.7427	0.3361		0.0836802	0.517254	0.12175	0.295248	0.209735
2.25		47.7946	53.4773	50.641	28.2195	56.8125	47.389	0.577742			0.5824	1.523	0.7741	1.9142	0.3354		0.0827284	0.543482	0.118059	0.324303	0.209298
2		48.7514	54.2576	51.9231	32.2195	59.8594	49.4022	0.602286			0.6037	1.664	0.8052	2.2281	0.3363		0.0857541	0.593798	0.122802	0.377484	0.20986
1.75		49.6378	57.4318	54.2244	32.4488	62.75	51.2986	0.625405			0.5199	1.6596	0.7793	2.3177	0.3331		0.0738505	0.592228	0.118852	0.392664	0.207863
1.5		53.6108	61.6288	59.2756	35.3317	68.1875	55.6069	0.67793			0.6436	1.7332	0.8155	2.5692	0.3255		0.0914218	0.618492	0.124373	0.435273	0.20312
1.25		58.0973	66.2803	65.359	38.6341	72.4688	60.1679	0.733536			0.6676	1.91	0.8793	2.8928	0.3475		0.0948309	0.681583	0.134103	0.490097	0.216849
1		60.5622	69.6212	69.7244	39.5122	70.5625	61.9965	0.755829			0.617	1.9973	0.8552	3.2632	0.3414		0.0876433	0.712736	0.130427	0.55285	0.213042
0.75		65.8108	71.4697	74.9744	44.8732	73.2812	66.0819	0.805636			0.6476	2.1197	0.8534	3.4951	0.3366		0.0919899	0.756414	0.130153	0.592139	0.210047
0.5		72.3243	73.5	82.1667	49.2683	74.7656	70.405	0.858341			0.6449	2.2389	0.9052	3.8168	0.3169		0.0916064	0.798951	0.138053	0.646641	0.197754
0.25		80.8649	77.8333	87.1154	56.2585	78.4844	76.1113	0.92791			0.7168	2.4087	0.8776	4.425	0.3319		0.10182	0.859544	0.133844	0.749682	0.207114
0		89.0541	85.1288	91.1538	61.4732	83.3125	82.0245	1			0.7181	2.4317	0.7741	4.655	0.3368		0.102004	0.867751	0.118059	0.788649	0.210172
							maximum photon count for normalization				maximum photon count for normalization
							82.0245				7.0399	2.8023	6.5569	5.9025	1.6025

## Sheet: b165 d14 ECM1 20140210 002
distance	fibers CARS:	layer 1	fiber1	fiber2	average fibers	Norm fibers	layer 2	fiber3	fiber4	average fibers	Norm fibers			cells MPEF:	cell1	cell2	cell3	cell4	cell5		norm cell1	norm cell2	norm cell3	norm cell4	norm cell5
µm			absolut photon count		absolut photon count	normalization to highest photon count		absolut photon count		absolut photon count	normalization to highest photon count				absolut photon count						normalization to highest photon count
22			37.9432	36.1829	37.063	0.309781		19.644	22.649	21.1465	0.333251				0.3824	5.8786	0.6625	0.2348	0.1097		0.0431588	0.627452	0.0521826	0.0420111	0.0274965
21.75			38.0385	35.941	36.9898	0.309169		19.5956	22.8106	21.2031	0.334143				0.3971	6.1524	0.8146	0.2519	0.5217		0.0448179	0.656676	0.064163	0.0450707	0.130765
21.5			38.5314	35.779	37.1552	0.310552		20.1993	23.1894	21.6944	0.341885				0.4265	6.7071	0.8854	0.2633	0.6625		0.0481361	0.715882	0.0697396	0.0471104	0.166057
21.25			38.2292	35.2667	36.748	0.307148		20.0311	23.5783	21.8047	0.343624				0.4651	6.5286	0.8958	0.2841	0.118		0.0524926	0.69683	0.0705588	0.050832	0.0295769
21			36.9797	34.6248	35.8023	0.299243		20.371	22.8914	21.6312	0.34089				0.5404	6.7548	1.0812	0.286	0.1097		0.0609912	0.720973	0.085162	0.0511719	0.0274965
20.75			37.9473	34.2857	36.1165	0.30187		20.6094	23.5354	22.0724	0.347843				0.6029	6.9476	1.0333	0.2822	0.1014		0.0680451	0.741552	0.0813891	0.050492	0.0254161
20.5			39.4158	34.7067	37.0613	0.309766		21.568	24.4798	23.0239	0.362837				0.6066	6.8714	1.2313	0.2746	0.1139		0.0684627	0.733419	0.0969848	0.0491322	0.0285492
20.25			38.0832	35.1124	36.5978	0.305893		21.5472	24.2096	22.8784	0.360544				0.6636	7.1405	1.2125	0.267	0.1035		0.0748959	0.762141	0.095504	0.0477724	0.0259425
20			38.643	34.6552	36.6491	0.306321		21.5818	24.3131	22.9474	0.361633				0.7169	7.4167	1.2792	0.3295	0.1304		0.0809115	0.791621	0.100758	0.0589551	0.032685
19.75			38.7586	34.4629	36.6107	0.306001		22.1025	24.5177	23.3101	0.367348				0.7831	7.9405	1.5521	0.339	0.1159		0.088383	0.847529	0.122253	0.0606549	0.0290505
19.5			39.3712	34.6114	36.9913	0.309182		22.4516	25.0859	23.7687	0.374576				0.9062	8.0571	1.7917	0.5492	0.0973		0.102276	0.859974	0.141125	0.0982644	0.0243884
19.25			38.5821	33.6819	36.132	0.301999		22.8859	25.2525	24.0692	0.37931				1.0993	8.8	2.1562	0.3655	0.1159		0.12407	0.939268	0.169836	0.0653963	0.0290505
19			38.4787	32.5581	35.5184	0.296871		22.4896	25.0303	23.7599	0.374437				1.3346	8.8548	2.6312	0.3352	0.1263		0.150627	0.945117	0.20725	0.059975	0.0316573
18.75			38.0872	32.7467	35.4169	0.296023		23.273	25.1439	24.2084	0.381505				1.75	9.0786	3.5667	0.3182	0.118		0.19751	0.969004	0.280935	0.0569333	0.0295769
18.5			39.0913	31.8324	35.4618	0.296398		23.9793	26.4343	25.2068	0.397238				2.4099	9.369	4.7354	0.4053	0.1284		0.271989	1	0.372989	0.0725174	0.0321837
18.25			37.9696	30.9333	34.4515	0.287953		23.7327	25.952	24.8424	0.391495				3.0754	8.4167	5.6083	0.3977	0.1656		0.347099	0.898356	0.441745	0.0711576	0.0415079
18			38.4767	31.0781	34.7774	0.290677		24.0576	26.2854	25.1715	0.396682				4.2941	8.3881	7.0229	0.4375	0.1532		0.484645	0.895304	0.553167	0.0782788	0.0383998
17.75			38.6957	30.4362	34.566	0.28891		24.9873	26.5985	25.7929	0.406474				5.296	8.4405	7.9563	0.5057	0.1615		0.597722	0.900897	0.626688	0.0904813	0.0404802
17.5			39.3043	30.1771	34.7407	0.290371		25.5945	27.2323	26.4134	0.416253				6.5772	8.1214	9.5396	0.5492	0.1532		0.742322	0.866837	0.751398	0.0982644	0.0383998
17.25			39.1521	29.6762	34.4141	0.287641		26.121	27.5859	26.8534	0.423188				7.329	8.2071	10.8458	0.661	0.2133		0.827173	0.875985	0.854283	0.118268	0.053464
17			40.217	29.9733	35.0951	0.293333		26.8203	28.6439	27.7321	0.437035				7.9154	7.7595	11.8167	0.6534	0.2008		0.893356	0.82821	0.930757	0.116908	0.0503309
16.75			40.7525	29.5276	35.1401	0.293709		27.4389	28.8131	28.126	0.443242				8.3419	7.5738	12.1729	0.733	0.2008		0.941492	0.808389	0.958813	0.13115	0.0503309
16.5			41.002	29.3676	35.1848	0.294083		27.8376	30.048	28.9428	0.456114				8.7629	7.1024	12.4146	1.0833	0.2091		0.989007	0.758075	0.977851	0.193827	0.0524113
16.25			43.0832	28.7771	35.9301	0.300312		28.3364	29.9268	29.1316	0.45909				8.8603	7.2	12.6958	1.161	0.2629		1	0.768492	1	0.207729	0.0658963
16			44.3144	29.7276	37.021	0.30943		28.6302	30.4167	29.5234	0.465265				8.7794	6.2833	12.1021	1.1856	0.2629		0.990869	0.670648	0.953237	0.212131	0.0658963
15.75			45.4929	29.7486	37.6208	0.314443		29.7604	31.6439	30.7021	0.48384				8.7555	5.969	11.7625	1.3504	0.3395		0.988172	0.637101	0.926487	0.241617	0.0850963
15.5			45.4848	29.0381	37.2614	0.31144		30.03	32.3056	31.1678	0.491178				8.125	5.6548	11.1646	1.6326	0.3043		0.917012	0.603565	0.879393	0.29211	0.0762733
15.25			45.7302	29.1657	37.448	0.312998		30.0876	32.4394	31.2635	0.492687				7.9798	5.1833	10.5667	1.8996	0.3437		0.900624	0.553239	0.832299	0.339882	0.086149
15			46.426	29.9429	38.1844	0.319154		30.7984	33.6818	32.2401	0.508077				7.1195	4.6976	9.6958	2.483	0.4182		0.803528	0.501398	0.763701	0.444266	0.104823
14.75			46.3529	30.1181	38.2355	0.319581		30.5461	33.8535	32.1998	0.507442				6.4871	4.1	9.1333	3.1231	0.4472		0.732154	0.437613	0.719395	0.558794	0.112091
14.5			46.9675	29.4648	38.2161	0.319419		31.3779	34.5934	32.9856	0.519826				5.5643	3.5714	8.4375	3.7727	0.5714		0.628004	0.381193	0.66459	0.675022	0.143222
14.25			46.8763	30.2724	38.5744	0.322413		31.424	34.9066	33.1653	0.522657				4.7206	2.9548	7.8271	4.4697	0.5776		0.532781	0.315381	0.616511	0.799732	0.144776
14			47.0953	31.1505	39.1229	0.326998		32.6959	35.2727	33.9843	0.535564				4.1562	2.6119	7.1042	4.9659	0.7143		0.469081	0.278781	0.559571	0.888513	0.179041
13.75			47.4097	31.9619	39.6858	0.331703		31.9896	36.2778	34.1337	0.537919				3.4375	2.4	6.3125	5.3352	0.7681		0.387967	0.256164	0.497212	0.954589	0.192526
13.5			46.4219	32.7314	39.5767	0.330791		32.0853	35.9242	34.0048	0.535886				2.9743	2.0548	6.0167	5.4602	0.913		0.335688	0.219319	0.473913	0.976955	0.228845
13.25			45.8458	33.6838	39.7648	0.332363		32.2558	36.0076	34.1317	0.537887				2.7151	1.931	5.6813	5.3636	0.8861		0.306434	0.206105	0.447494	0.959671	0.222102
13			45.4544	33.6876	39.571	0.330743		31.9804	36.6818	34.3311	0.541029				2.2335	1.831	5.2	4.9223	0.911		0.25208	0.195432	0.409584	0.880712	0.228344
12.75			44.7911	34.0381	39.4146	0.329436		32.1544	37.3333	34.7439	0.547534				1.9338	1.619	4.8625	5.017	0.9358		0.218254	0.172804	0.383001	0.897656	0.23456
12.5			45.2475	34.4419	39.8447	0.333031		32.8099	39.1692	35.9895	0.567165				2.0496	1.5119	4.625	4.8049	0.9669		0.231324	0.161373	0.364294	0.859707	0.242355
12.25			44.3611	35.219	39.7901	0.332574		33.4332	40.8157	37.1244	0.58505				1.6654	1.4452	4.3021	4.8902	1.0021		0.187962	0.154253	0.33886	0.874969	0.251178
12			43.5335	35.0343	39.2839	0.328344		34.1371	42.7778	38.4574	0.606057				1.5551	1.4238	4.3125	4.6042	1.2174		0.175513	0.151969	0.339679	0.823797	0.305143
11.75			43.5213	35.859	39.6902	0.331739		36.1221	46.9874	41.5547	0.654868				1.4669	1.381	4.2208	4.9091	1.1677		0.165559	0.147401	0.332456	0.87835	0.292686
11.5			41.929	34.5371	38.2331	0.319561		37.5991	50.053	43.826	0.690662				1.3088	1.0476	3.8375	4.8655	1.3188		0.147715	0.111816	0.302265	0.870549	0.330559
11.25			41.6187	35.7619	38.6903	0.323382		40.227	55.4091	47.818	0.753572				1.296	1.0524	3.7	5.1629	1.4596		0.14627	0.112328	0.291435	0.923761	0.365851
11			41.4381	34.459	37.9485	0.317183		42.8295	62.4722	52.6509	0.829733				1.2904	1.0119	3.5563	5.3201	1.6853		0.145638	0.108005	0.280116	0.951888	0.422423
10.75			41.7383	35.6571	38.6977	0.323444		47.2558	69.8359	58.5459	0.922634				1.2574	0.8833	3.3542	5.589	1.9441		0.141914	0.094279	0.264198	1	0.487292
10.5			42.8012	36.4495	39.6253	0.331198		50.4194	74.5909	62.5052	0.985029				1.5092	0.9571	3.4729	5.4621	2.3602		0.170333	0.102156	0.273547	0.977295	0.591588
10.25			44.1805	36.1257	40.1531	0.335609		52.5012	74.4091	63.4551	1				1.761	0.8071	3.5312	5.2083	2.5549		0.198752	0.0861458	0.278139	0.931884	0.64039
10			45.1034	35.5048	40.3041	0.336871		52.212	73.1768	62.6944	0.988011				2.1305	0.8143	3.4396	4.9905	2.9296		0.240455	0.0869143	0.270924	0.892915	0.734309
9.75			45.6207	35.1314	40.376	0.337472		51.8214	67.5379	59.6796	0.940501				2.2022	0.7976	3.6042	4.6117	2.8778		0.248547	0.0851318	0.283889	0.825139	0.721325
9.5			46.7039	34.021	40.3624	0.337359		49.5691	59.3965	54.4828	0.858603				2.4632	0.7595	3.7188	4.2595	3.1677		0.278004	0.0810652	0.292916	0.762122	0.793989
9.25			46.3651	34.5733	40.4692	0.338251		45.5058	51.2879	48.3969	0.762694				2.318	0.8167	3.7375	4.0019	3.1863		0.261616	0.0871705	0.294389	0.716031	0.798651
9			45.1765	35.8819	40.5292	0.338752		42.5104	45.6566	44.0835	0.694719				2.4099	0.7762	3.8583	3.8277	3.3851		0.271989	0.0828477	0.303904	0.684863	0.848481
8.75			44.3976	35.9257	40.1616	0.33568		38.4873	41.8662	40.1767	0.633152				2.3419	0.8095	3.9771	3.5833	3.5818		0.264314	0.086402	0.313261	0.641134	0.897784
8.5			44.6876	37.6686	41.1781	0.344176		36.182	40.7298	38.4559	0.606033				1.9945	0.831	4.2875	3.536	3.5921		0.225105	0.0886968	0.33771	0.632671	0.900366
8.25			45.6897	38.4819	42.0858	0.351763		33.6613	39.0707	36.366	0.573098				2.1673	0.8905	4.3604	3.5758	3.6004		0.244608	0.0950475	0.343452	0.639792	0.902446
8			44.8418	39.1086	41.9752	0.350838		31.2062	35.3864	33.2963	0.524722				2.0423	0.9167	4.2937	3.428	3.793		0.2305	0.097844	0.338198	0.613348	0.950722
7.75			45.2799	40.541	42.9104	0.358655		30.0611	33.7727	31.9169	0.502984				2.0184	1.0667	4.5167	3.428	3.9896		0.227803	0.113854	0.355763	0.613348	1
7.5			45.8458	41.699	43.7724	0.36586		28.2362	32.4571	30.3466	0.478238				1.9945	1.0095	4.5729	3.5322	3.6936		0.225105	0.107749	0.36019	0.631991	0.925807
7.25			47.0609	42.7771	44.919	0.375443		28.2765	31.2551	29.7658	0.469084				2.1967	1.1571	4.5646	3.375	3.7495		0.247926	0.123503	0.359536	0.603865	0.939819
7			48.4158	43.6438	46.0298	0.384728		26.7442	30.4091	28.5767	0.450344				2.1434	1.219	4.575	3.6193	3.6377		0.241911	0.13011	0.360355	0.647576	0.911796
6.75			51.2921	44.6838	47.9879	0.401094		26.8237	30.1591	28.4914	0.449001				2.4614	1.4143	4.5604	3.8864	3.4803		0.277801	0.150955	0.359205	0.695366	0.872343
6.5			54.0183	45.8095	49.9139	0.417192		27.1947	30.4975	28.8461	0.45459				2.693	1.6667	4.3688	3.8674	3.6149		0.30394	0.177895	0.344114	0.691966	0.906081
6.25			57.7607	48.3486	53.0546	0.443443		27.5196	29.8384	28.679	0.451957				2.9301	1.6643	4.3042	4.2235	3.3582		0.3307	0.177639	0.339026	0.755681	0.841739
6			61.5801	50.0495	55.8148	0.466513		28.1175	30.8434	29.4804	0.464587				3.0055	1.8833	4.0229	4.447	3.0994		0.33921	0.201014	0.316869	0.79567	0.77687
5.75			64.572	51.0895	57.8308	0.483363		28.6763	30.2551	29.4657	0.464355				3.2904	2.0262	4.1312	4.4905	2.971		0.371364	0.216266	0.325399	0.803453	0.744686
5.5			66.2373	51.72	58.9787	0.492957		29.5991	30.2374	29.9183	0.471487				3.4265	2.1333	3.8146	4.5739	2.8965		0.386725	0.227698	0.300462	0.818375	0.726013
5.25			68.0223	53.3352	60.6788	0.507167		29.659	30.7652	30.2121	0.476117				3.579	2.3095	3.7292	4.6193	2.6853		0.403937	0.246504	0.293735	0.826498	0.673075
5			69.1643	53.9486	61.5564	0.514503		30.1325	30.5631	30.3478	0.478256				3.546	2.3905	3.6063	4.6402	2.5776		0.400212	0.25515	0.284055	0.830238	0.64608
4.75			70.14	54.68	62.41	0.521637		30.7108	32.053	31.3819	0.494552				3.6342	2.4405	3.4188	4.7159	2.5155		0.410167	0.260487	0.269286	0.843782	0.630514
4.5			70.8925	54.9048	62.8987	0.525721		30.5737	32.0808	31.3272	0.493691				3.7206	2.5238	3.4062	4.6799	2.4948		0.419918	0.269378	0.268293	0.837341	0.625326
4.25			71.5477	55.6114	63.5796	0.531412		29.765	31.9874	30.8762	0.486583				3.5772	2.469	3.0667	4.8182	2.47		0.403734	0.263529	0.241552	0.862086	0.61911
4			74.0669	57.4819	65.7744	0.549757		30.121	32.803	31.462	0.495815				3.6636	2.5167	2.8896	4.9337	2.5404		0.413485	0.26862	0.227603	0.882752	0.636756
3.75			75.856	57.8114	66.8337	0.558611		29.4009	32.5859	30.9934	0.48843				3.5239	2.5905	2.7042	4.678	2.3727		0.397718	0.276497	0.213	0.837001	0.594721
3.5			81.4625	57.3638	69.4132	0.580171		30	34.4495	32.2248	0.507835				3.5147	2.6452	2.75	4.8504	2.2919		0.39668	0.282335	0.216607	0.867848	0.574469
3.25			87.9817	59.5714	73.7766	0.616641		30.5438	36.2424	33.3931	0.526247				3.2335	2.7214	2.4125	4.5777	2.2733		0.364942	0.290469	0.190023	0.819055	0.569806
3			98.1602	65.9352	82.0477	0.685773		31.3767	37.9798	34.6782	0.5465				2.9412	2.7786	2.3958	4.6402	2.1594		0.331953	0.296574	0.188708	0.830238	0.541257
2.75			107.209	75.6114	91.4102	0.764027		32.3353	41.0429	36.6891	0.578189				2.7004	2.6476	2.2583	4.3144	1.9089		0.304775	0.282592	0.177878	0.771945	0.478469
2.5			115.876	84.461	100.169	0.837232		33.1129	44.9848	39.0489	0.615377				2.4485	2.5714	2.0438	4.1458	1.9979		0.276345	0.274458	0.160982	0.741778	0.500777
2.25			120.535	94.1448	107.34	0.897173		32.3675	47.7374	40.0525	0.631193				2.1434	2.4524	1.8792	3.9072	1.7081		0.241911	0.261757	0.148017	0.699087	0.428138
2			121.763	102.914	112.338	0.938951		32.0772	49.197	40.6371	0.640407				1.7188	2.1333	1.8813	3.8485	1.4389		0.193989	0.227698	0.148183	0.688585	0.360663
1.75			123.546	108.834	116.19	0.971142		31.4205	48.4192	39.9198	0.629103				1.4798	1.8595	1.5729	3.5985	1.2692		0.167015	0.198474	0.123891	0.643854	0.318127
1.5			123.653	112.735	118.194	0.987894		30.8825	48.1364	39.5095	0.622636				1.2463	1.7452	1.65	3.3523	1.1988		0.140661	0.186274	0.129964	0.599803	0.300481
1.25			124.584	114.701	119.643	1		30.0346	48.4444	39.2395	0.618382				1.1912	1.569	1.5896	3.2614	1.0186		0.134442	0.167467	0.125207	0.583539	0.255314
1			125.454	113.389	119.422	0.998152		29.0426	48.9949	39.0187	0.614903				0.9596	1.4143	1.4458	2.8485	0.9358		0.108303	0.150955	0.11388	0.509662	0.23456
0.75			124.665	114.408	119.536	0.999113		28.2903	47.7525	38.0214	0.599185				0.9026	1.2238	1.3583	2.8693	0.7619		0.10187	0.130622	0.106988	0.513383	0.190972
0.5			125.962	112.171	119.066	0.995184		27.871	47.5328	37.7019	0.59415				0.7776	1.2	1.3583	2.4886	0.7412		0.0877623	0.128082	0.106988	0.445267	0.185783
0.25			124.422	111.339	117.88	0.985272		27.0484	45.9798	36.5141	0.575432				0.6599	1.0071	1.1792	2.5341	0.6894		0.0744783	0.107493	0.0928811	0.453408	0.172799
0			125.456	110.783	118.12	0.987271		26.6348	44.702	35.6684	0.562104				0.6195	0.919	1.0625	2.1837	0.6253		0.0699186	0.0980894	0.0836891	0.390714	0.156733
					maximum photon count for normalization					maximum photon count for normalization					maximum photon count for normalization
					119.643					63.4551					8.8603	9.369	12.6958	5.589	3.9896
