# Supplementary material for: Increased Adipogenesis of Human Adipose-Derived Stem Cells on Polycaprolactone Fiber Matrices
Source: PLoS One. 2014 Nov 24;9(11):e113620. doi: 10.1371/journal.pone.0113620 (PMC4242727; doi:10.1371/journal.pone.0113620)
Supplement: File S2 — Contains all cell count, lipid content and cell size data. (XLSX) [file pone.0113620.s006.xlsx]

## Sheet: Cell size
2D			Aligned			ECM
1891	1558	1285	1513	2584	2210	1565	2559.9	1025
1784	1132	1593	1462	2099	982	1388	2012	678
1773	1782	1369	1514	1324	1763	1155	1896.8	496
2276	2145	2391	1412	1425	814	893	1928	514
2256	2365	1517	1173	1185	884	1589	2228	635
1901	1773	1108	1137	3021	1143	871	1641.8	525
1483	999	973	1917	2419	1511	1051	752.3	452
1122	1333	1609	1370	815	1256	1481	817.8	479
2560	2030	1392	2147	884	3160	2245	682	795
2530	2056	1153	1584	1148	1507	1887	770	834
Cell size (mikrometer² as area) measured at day 14.

## Sheet: Lipid quantification data
Frequenses of lipid droplet size in 14 days differentiated adipocytes
µmeter Ø	2D	Aligned	ECM
6 to 7	1	0.958333	0.576923
7 to 8	0.954545	1	1
8 to 9	0.5	0.416667	0.730769
9 to 10	0.227273	0.25	0.269231
10 to 11	0.136364	0.0833333	0.307692
11 to 12	0.0454546	0.0833333	0.153846
12 to 13	0.0909091	0.125	0.0769231
13 to 14	0.0454546	0.166667	0.0769231
Above 14	0	0.0416667	0.115385
Lorentizian fit of lipid droplet size
µmeter Ø	2D	Aligned	ECM
6 to 7	34.0611	26.9406	23.8806
7 to 8	24.8908	28.7671	26.8657
8 to 9	17.4672	11.4155	22.3881
9 to 10	7.42358	11.8721	8.20895
10 to 11	4.36681	7.76256	7.46269
11 to 12	4.36681	4.56621	5.22388
12 to 13	1.31004	1.82648	1.49254
13 to 14	3.05677	2.73973	1.49254
	measured as relative percentage of all droplets with a diameter between 6-20 µm
				Oil-o-red quantification expressed as absorbance / cell number normalized to day 2 of differentiation
2D		Aligned		ECM
Day 2	Day 14	Day 2	Day 14	Day 2	Day 14
1	1.41034	1	2.31858	1	1.98726
1	1.80214	1	3.01706	1	2.29268
1	1.45291	1	3.31683	1
1	1.84357	1	3.40227	1	1.456
1	2.01648	1	3.22727	1	1.22857
1	2.35616	1	2.99065	1	1.52893
1	2.6069	1	3.03884
1	2.88189	1	3.33333	1	1.51852
1	2.66667	1	2.88288	1	2.15
1	2.61491	1	2.25	1	2.26429

## Sheet: Proliferation
Number of cells expressed as fold over mean of cell number at seeding day (0).
Days	14000cells/well 2D										18000cells/well 2D										36000cells/well 2D										14000cells/well aligned										18000cells/well aligned
0	1	1	1	1	1	1	1	1	1	1	1	1	1	1	1	1	1	1	1	1	1	1	1	1	1	1	1	1	1	1	1	1	1	1	1	1	1	1	1	1	1	1	1	1	1	1	1	1	1
2	2.64	2.66	1.95	2.4	2	2.18	1.96	1.7	1.75	2.09	3.12	2.88	2.26	2.32	2.08	2.36	2.55	2.35	2.19	2.32	3.74	2.64	2.55	2.14	2.32	2	2.27	2.37	2.12	2.8	1.61	1.3	1.18	1.23	1.05	0.979	1.21	1.42	1.47	1.11	1.57	1.29	1.21	1.41	1.45	1.38	1.58	1.54	1.52
5	0.188	2.81	2.18	2.62	2.33	1.99	2.17	2.15	2.4	2.43	0.661	2.88	2.64	2.48	2.16	2.43	2.61	2.25	1.73	2.5	1.26	2.43	2.45	1.96	1.93	1.8	2.21	1.94	2.52	2.55	1.54	1.19	1.19	1.32	1.07	1.25	1.42	1.47	1.66	1.84	1.15	1.17	1.32	1.33	1.39	1.41	1.54	1.78	1.66
8	3.75	3.11	2.52	2.29	2.2	2.07	2.25	2.07	2.23	2.35	3.92	2.94	2.59	2.4	2.08	2.15	2.55	2.14	2.42	2.34	3.78	2.45	2.35	1.93	1.87	1.37	2.17	2.25	2.37	2.61	1.11	0.899	0.859	1.03	0.789	1.01	1.28	1.31	1.25	1.53	1.32	1.06	1.1	1.01	1.04	1.09	1.45	1.49	1.56
11	0.755	3.5	2.81	2.85	2.6	2.65	2.63	2.51	2.94	2.84	2.78	3.09	2.72	2.71	2.21	2.55	2.87	2.05	2.77	2.93	3.67	2.43	2.47	2.07	1.82	1.21	2.17	2.34	2.44	2.93	1.54	1.19	1.19	1.32	1.07	1.25	1.42	1.47	1.66	1.84	1.15	1.17	1.32	1.33	1.39	1.41	1.54	1.78	1.66
14	2.34	3.98	2.95	3.26	3.4	3.1	3.31	3.17	2.65	3.5	2.76	2.98	3.22	3.08	2.97	2.9	2.5	2.6	2.64	2.92	1.65	2.33	2.29	2.12	2.27	2.06	2.14	2.11	2.29	2.48	1.97	1.22	1.15	1.21	1.03	1.07	1.09	1.13	1.35	1.53	1.71	1.21	1.12	1.17	1.22	1.14	1.31	1.41	1.5
Number of cells counted on the seeding day and day 14, seeding density 18000 cells/well for 2D and 36000cells/well for aligned/ECM.
		Seeding day			Day 14
	2D	Aligned	ECM	2D	Aligned	ECM
	4840	22900	17200	13400	29400	21000
	6470	24700	16900	19300	27400	21700
	6970	25300	16400	22400	23600
	7590	24700	16800	23400	24400	31600
	7710	25100	18800	22900	22400	31600
	7240	22800	19000	21000	24400	31300
	7110	21300	20700	17800	25900	31000
	7620	22200	27600	19800	25700	30300
	7320	20800	28200	19300	27100	31000
	6820		24000	19900	25200	31900
[truncated: 41 more columns]
