# Supplementary material for: Increased Adipogenesis of Human Adipose-Derived Stem Cells on Polycaprolactone Fiber Matrices
Source: PLoS One. 2014 Nov 24;9(11):e113620. doi: 10.1371/journal.pone.0113620 (PMC4242727; doi:10.1371/journal.pone.0113620)
Supplement: File S4 — Contains all glucose uptake and lipolysis data. (XLSX) [file pone.0113620.s008.xlsx]

## Sheet: Glucose uptake
	In mature, each column is one donor.				In 2D, Aligned and random, each column is one n.
	Insulin stimulated glucose uptake normalized between 0 and 100%
	Insulin [M]	Mature
	1e-14	0	0	0	0	0	0	0	0
	1e-06	17.8643	27.4159	10.4997	21.9355	90.2256	100	90.2665	14.9037
	1e-07	51.5111	100	100	100	61.6542	81.2839	61.6454	34.1532
	1e-08	34.2512	36.6752	0.0997003	74.5161	100	30.0431	100	74.8759
	1e-09	50.5709	21.8284	0.00170001	69.0323	98.4963	71.3704	98.4936	59.6418
	1e-10	100	37.2818	3.19971	94.8387	63.1579	50.6808	63.1518	100
	1e-11	30.9604	8.35462	0.0997003	6.02151	69.1729	20.6549	69.1773	69.6668
	1e-12	4.16387	0.393784	0.299701	6.02151	12.03		12.051	69.2373
		2D
	1e-14	0	0.0865052	0	16.5072	0	46.1053	0	18.6203	0	0	0	5.87196	0	0	0	0	0	0	22.734
	1e-06	56.0801	22.8374	100	100	100	99.1579	23.4534	25.7021	44.3932	76.0426	30.6626	25.8278	49.6403	42.4779	41.4552	37.4608	20.1923	57.047	78.1575
	1e-07	100	100	60.1889	88.2775	81.0403	100	100	100	100	100	55.3159	56.5121	100	92.4779	99.4924	75.2351	51.9231	77.6286	100
	1e-08	96.4235	37.1972	27.5304	60.0478	43.6242	39.5789	39.293	63.1258	62.9032	97.6043	100	100	54.5735	100	72.5888	81.5047	74.6154	100	85.9584
	1e-09	12.1602	0	9.9865	27.7512	11.0738	36.2105	11.9647	30.3419	35.023	25.1996	15.5624	11.8764	51.3874	84.1814	100	100	100	82.5503	87.0728
	1e-10	13.0186	16.6955	23.7517	83.0143	41.443	22.9474	43.7118	40.1709	31.874	30.9672	15.6138	26.0486	17.1634	55.9734	42.978	42.4765	10.1923	29.9776	43.685
	1e-11	19.8855	26.3841	43.1849	37.5598	12.4161	0	10.605	21.4286	13.5945	11.9787	4.82794	7.10817	2.77492	0.331858	23.181	31.9749	26.1538	35.123	8.32095
	1e-12	23.6051	1.98962	24.5614	0	23.1544	4.21053	42.964	53.4798	22.8111	21.2067	7.34463	3.66446	29.9075	43.1416	49.9154	56.5831	34.2308	56.8233	0
		Aligned																			Random
	1e-14	0	0	0	2.693	0	0	0	0	23.2615	0	2.12766	5.45455	23.393	63.1902	8.56181	57.9006	59.6281			1e-14	0	0	0	2.693	0	0	0	0	23.2615	0	2.12766	5.45455	23.393	63.1902	8.56181	57.9006	59.6281
	1e-06	100	100	95.674	77.5584	69.1916	100	100	100	62.2154	89.7436	100	73.4545	87.2497	100	59.7884	79.8437	100			1e-06	100	100	95.674	77.5584	69.1916	100	100	100	62.2154	89.7436	100	73.4545	87.2497	100	59.7884	79.8437	100
	1e-07	99.102	89.8618	71.4286	68.1329	82.4316		73.5347	81.7884	71.2	100	90.9574	72.1818	100	89.816	68.8793	62.7582	98.1408			1e-07	99.102	89.8618	71.4286	68.1329	82.4316		73.5347	81.7884	71.2	100	90.9574	72.1818	100	89.816	68.8793	62.7582	98.1408
	1e-08	91.102	78.1567	85.9155	100	100		61.7523	84.8964	66.8308	79.1498	91.578	66.8182	77.3446	86.2577	73.545	100	84.5285			1e-08	91.102	78.1567	85.9155	100	100		61.7523	84.8964	66.8308	79.1498	91.578	66.8182	77.3446	86.2577	73.545	100	84.5285
	1e-09	77.3061	70.0461	100	59.1562	56.2699		55.1057	58.9422	100	97.7733	78.2801	100	53.8462	53.1288	100	57.6773	76.9588			1e-09	77.3061	70.0461	100	59.1562	56.2699		55.1057	58.9422	100	97.7733	78.2801	100	53.8462	53.1288	100	57.6773	76.9588
	1e-10	70.5306	79.0783	68.4105	22.8905	57.7339		19.8187	12.65	1.29231	38.0567	11.9681	54.2727		49.0798	29.4853	47.292	38.911			1e-10	70.5306	79.0783	68.4105	22.8905	57.7339		19.8187	12.65	1.29231	38.0567	11.9681	54.2727		49.0798	29.4853	47.292	38.911
	1e-11	40.3265	51.9816	49.5976	45.8707	45.1942		30.6949	20.4471	58.7692	23.7517	6.82624	0	22.5501	0	6.78211	7.03518	15.737			1e-11	40.3265	51.9816	49.5976	45.8707	45.1942		30.6949	20.4471	58.7692	23.7517	6.82624	0	22.5501	0	6.78211	7.03518	15.737
	1e-12	7.34694	10.3226	15.0905	0	17.2502		4.71299	18.1025	0	28.2051	0	1.09091	0	14.7239	0	0	0			1e-12	7.34694	10.3226	15.0905	0	17.2502		4.71299	18.1025	0	28.2051	0	1.09091	0	14.7239	0	1.78671	8.96415
Glucose uptake per protein			In mature, each row is one donor.				In 2D, Aligned and random, each row is one n.
	Mature		2D		Aligned		Random
Insulin	-	+	-	+	-	+	-	+
	3.4	11.6	1.73657	2.21233	1.61915	4.49725	5.4854	10.5727
	2.047	10.79	1.39039	13.3463	1.65592	5.28175	3.95733	2.85337
	2.765	9.074	0.418608	4.95787	1.37831	4.03024	4.98788	25.3513
			4.45966	3.14536	2.10711	4.42267	1.00261	33.7758
			0.648121	5.05914	2.12064	5.62047	10.4265	32.3636
					1.43956	7.07085	11.4229

## Sheet: Lipolysis
Isoproterenol-stimulated lipolysis per cell normalized between 0 and 100%						In mature, each column is one donor.				In 2D, Aligned and random, each column is one n.
Isoproterenol [logM]	Mature
-11	1.52583	0.509553	0	0	0	0	0	0	0
-10.301	0	0	0.140648
-10	23.5916	26.4968	30.661				87.2397	82.9609	80.5623
-9.30103	11.0329	11.9745	16.4557	21.3121	22.1774	14.4853
-9	48.3568	44.2038	39.9437				99.2911	90.0103	90.5588
-8.30103	77.1127	68.2802	74.8242	53.3801	91.5242	82.2144
-8	100	100	100				100	100	100
-7.60206	85.7981	87.1338	90.858
-7.30103	80.5164	76.8153	90.9986	100	100	100
Isoproterenol [logM]	2D
-11	0	0	0	0		0	0.56711	0	0	0	0	0	0	0	0	0
-10.301	24.5499	10.4425	11.6036	0	0.456631	1.63522	0	0.564974	0	6.17351	0	31.0399	44.3414	22.2857	40.3149	3.58071
-10	14.239	5.48672	2.99869	0	0	8.30189	18.3365	25.2354	8.54893	0.526883	0		65.6772	100	60.0879	5.73238
-9.30103	45.0082	32.5664	25.0326	31.1771	60.274	32.327	45.1796	73.823	46.6817	50.7811	91.2231	7.98085	77.7365	60.6857	79.1285	100
-9	55.8102	38.5841	35.7236	31.7507	100	55.5975	80.9074	84.7458	82.5647	90.3301	100	46.2708	77.1181	60.9143	93.409	8.49302
-8.30103	66.6121	70.7965	37.0274	100	66.2101	50.3145	79.9622	89.4539	67.1541	61.0472	81.8636	82.8309	100	65.9429	73.636	0.17457
-8	100	100	58.9309	89.6766	95.4338	57.6101	92.0605	88.7006	44.4319	57.1379	45.6875	100	83.9209	83.0857	83.1564	0
-7.60206	66.2848	65.8407	100	69.0297	85.8447	68.805	100	100	100	76.2908	70.6598	39.7744	93.5065	76.4571	100	9.06138
-7.30103	62.0295	68.1416	49.9348	68.743	68.9498	100	99.0548	100	79.6401	100	73.0652	51.6651	6.80272	7.93143	10.7653	0.527769
Isoproterenol [logM]	Aligned
-11	0	0	0	0	0	68.5339	6.97784	0	2.54543	0	0	0	0	0.285919	0.585366
-10.301	10.3067	34.8765	20.6461	13.9903	15.1885	0	52.751	4.46563	4.19912	52.7275	100	39.5922	34.6684	100	30.7317
-10	9.32515	33.9506	17.6966	33.9416	23.3925					57.9044		45.3813	64.5437	29.4139	57.0732
-9.30103	36.319	87.963	52.809	64.8418	57.8714	5.14278	0.00521522	9.24321	100
-9	56.6871	100	79.3539	85.7664	80.5987	65.1305	0	100	21.6616	100	28.1913	52.9323	72.0945	35.847	73.3333
-8.30103	100	87.5	92.5561	90.6326	100	23.7006	100	1.26517	5.77943	64.8058	7.41769	52.4289	78.9888	37.0979	61.3008
-8	70.184	97.8395	85.2527	86.0097	88.5809	10.402	2.68057	59.1219	5.72864	84.1064	55.0228	100	96.717	47.8199	85.6911
-7.60206	67.8528	100	100	88.9294	34.8115	100	41.382	52.9925	5.91489	54.5856	71.8094	95.4694	100	51.7512	100
-7.30103	83.8037	87.5	98.8763	100	83.1486	51.4004	16.2451	4.14789	0	48.2176	30.5805	9.13667	4.95732	0	0
Isoproterenol [logM]	Random
-11	10.5042	0.700285	0	12.1113	18.5668	0	0	0	0	0	0	0	0	0	0	0
-10.301	17.3319	3.5014	25.8333	0	3.90881	1.46325	1.52294	5.07084	4.47709	0	0	7.71434	40.2823	26.0046	29.9079	26.4957
-10	0	0	10.2778	5.56465	64.658	4.66198	2.6422	1.52871	1.48907	0	0.156549	86.2733	56.026	56.372	45.7101	44.6958
-9.30103	18.4874	37.1148	43.8889	37.4796	33.7134	8.16697	6.95413	5.63945	2.8594	11.9714	44.9169	41.7252	100	100	100	100
-9	51.6806	72.9692	63.1945	57.9378	72.9642	57.4977	73.5505	13.6279	9.42416	54.0248	75.3973	100	89.6851	94.2595	85.4581	71.8452
-8.30103	65.3362	90.6163	56.6667	75.1227	0	20.0998	43.9083	9.06973	23.276	89.4446	92.1237	91.5119	93.4853	90.2411	73.8245	80.8949
-8	100	69.7479	69.8611	99.3453	66.2866	5.10435	16.2752	100	100	100	83.4753	68.7759	97.8285	94.8335	69.9467	73.8562
-7.60206	65.6513	91.3165	98.0556	100	73.7785	8.93829	100	33.6316	82.0965	65.8413	100	85.0774	97.8285	98.2778	88.3665	93.9668
-7.30103	72.1639	100	100	89.198	100	100	14.5046	27.7032	72.8208	64.6273	76.5582	58.232	1.41151	6.5442	3.19923	3.61991
