# Supplementary material for: Increased Adipogenesis of Human Adipose-Derived Stem Cells on Polycaprolactone Fiber Matrices
Source: PLoS One. 2014 Nov 24;9(11):e113620. doi: 10.1371/journal.pone.0113620 (PMC4242727; doi:10.1371/journal.pone.0113620)
Supplement: File S5 — Contains all western blot data. (XLSX) [file pone.0113620.s009.xlsx]

## Sheet: Sheet1
PKBp473	Each row corresponds to one donor, 2D, Aligned and Random have the same donors.
	Mature					Control					Aligned					Random
Insulin [M]	0	-12	-10	-8	-6	0	-12	-10	-8	-6	0	-12	-10	-8	-6	0	-12	-10	-8	-6
	0	0	26.3612	70.6112	100	14.087	4.2868	6.3827	17.1403	100	22.9103	26.1313	100	17.9194	6.2185	41.9104	57.1448	100	92.8609	84.8584
	0	25.4274	77.0576	55.547	7.14807	6.49069	9.91984	11.503	71.2681	99.9997	6.49069	9.91984	11.503	71.2681	100	0	100.001		24.8503
	3.26644		4.6099	61.9409	81.8216	100		1.97464	14.1877	35.1324	5.54	9.08981	100		15.579	82.2396	15.1502		71.6943	100
	7.84895		5.00111	93.3192	100
	0	0	2.92937	66.3096	8.00373
HSL levels					Perilipin levels					IR levels
Mature	2D	Aligned	Random		Mature	2D	Aligned	Random		Mature	2D	Aligned	Random
2.86869	0.336862	1.26605	0.687698		2.10709	3.1931	0.888396	0.380055		3.15463	2.34501	3.95001	0.77772
1.49066	0.635766	6.52083	1.91965		0.567456	0.02376	6.44004	2.63334		3.92594	1.58999	5.6144	10.3673
4.39725	0.939858	1.40119	1.83702		0.754629	0.582195	0.522479	2.19281		7.13601	2.90064	2.06785	6.7331
1.09644	0.688229	0.403767	0.743318		10.1028	1.7186	1.09525	2.60621		1.86251	0.786391	1.12141	1.97621
1.2517	0.1423	0.5932	1.0718		1.15507	0.54328	0.45525	0.27069		0.7581	0.0573	0.1467	0.3569
0.2502	0.2363	1.2373	0.4627		4.5166		3.13758	4.20326		0.1843	0.2465	0.4402	0.076
6.09602					3.00004					0.899859
					1.17685
