# Supplementary material for: Increased Adipogenesis of Human Adipose-Derived Stem Cells on Polycaprolactone Fiber Matrices
Source: PLoS One. 2014 Nov 24;9(11):e113620. doi: 10.1371/journal.pone.0113620 (PMC4242727; doi:10.1371/journal.pone.0113620)
Supplement: File S6 — Contains gene expression data. (XLSX) [file pone.0113620.s010.xlsx]

## Sheet: Sheet1
	where treatment ne 'Mature' & Gene='mTOR';
	ods trace on;								proc mixed data=ma1; class Donor Treatment; by Gene;									same proc mixed on average across dates;
									model Delta_Ct = treatment ;
	proc glm data=ma1; class Donor Treatment Card Date; by Gene;								random Donor treatment*Donor;									same ttment comparison pvalues;
	model Delta_Ct = treatment Donor treatment*Donor date card(date) treatment*Date ;								lsmeans treatment / diff=all; *control('Undiff');
	run;								ods output diffs=ttmtmat;
									run;									Dimensions
																		Covariance Parameters	3
																		Columns in X	5
	The GLM Procedure								Dimensions									Columns in Z	15								Dimensions
	Dependent Variable: Delta_Ct								Covariance Parameters	3								Subjects	1								Covariance Parameters	3
									Columns in X	5								Max Obs Per Subject	12								Columns in X	5
	Gene=mTOR								Columns in Z	15																	Columns in Z	15
									Subjects	1								Number of Observations									Subjects	1
	Source	DF	Sum of Squares	Mean Square	F Value	Pr > F			Max Obs Per Subject	24								Number of Observations Read	12								Max Obs Per Subject	24
	Model	16	6.26525	0.391578	14.11	0.0008												Number of Observations Used	12
	Error	7	0.194219	0.0277456					Number of Observations									Number of Observations Not Used	0								Number of Observations
	Corrected Total	23	6.45947						Number of Observations Read	24																	Number of Observations Read	24
									Number of Observations Used	24								Iteration History									Number of Observations Used	24
	R-Square	Coeff Var	Root MSE	Delta_Ct Mean					Number of Observations Not Used	0								Iteration	Evaluations	-2 Res Log Like	Criterion						Number of Observations Not Used	0
	0.969933	4.74508	0.16657	3.51037														0	1	12.4772
									Iteration History									1	4	12.3032	.						Iteration History
	Source	DF	Type I SS	Mean Square	F Value	Pr > F			Iteration	Evaluations	-2 Res Log Like	Criterion						2	2	12.2918	0.00095786						Iteration	Evaluations	-2 Res Log Like	Criterion
	Treatment	3	2.7645	0.9215	33.21	0.0002			0	1	30.1494							3	1	12.2906	4.22e-06						0	1	55.323
	Donor	2	0.901284	0.450642	16.24	0.0023			1	1	26.2253	0						4	1	12.2906	0						1	1	50.9213	0
	Donor*Treatment	6	1.67169	0.278615	10.04	0.0038
	Date	1	0.286672	0.286672	10.33	0.0148			Convergence criteria met.									Convergence criteria met.									Convergence criteria met.
	Card(Date)	1	0.531513	0.531513	19.16	0.0032
	Treatment*Date	3	0.109595	0.0365316	1.32	0.3428			Covariance Parameter Estimates									Covariance Parameter Estimates									Covariance Parameter Estimates
									Cov Parm	Estimate								Cov Parm	Estimate								Cov Parm	Estimate
	Source	DF	Type III SS	Mean Square	F Value	Pr > F			Donor	0.0215								Donor	0.0215								Donor	0.08965
	Treatment	3	2.7645	0.9215	33.21	0.0002			Donor*Treatment	0.09256								Donor*Treatment	0								Donor*Treatment	0.3313
	Donor	1	0.340764	0.340764	12.28	0.0099			Residual	0.0935								Residual	0.1393								Residual	0.3137
	Donor*Treatment	6	1.67169	0.278615	10.04	0.0038
	Date	1	0.559224	0.559224	20.16	0.0028			Fit Statistics									Fit Statistics									Fit Statistics
	Card(Date)	1	0.531513	0.531513	19.16	0.0032			-2 Res Log Likelihood	26.2								-2 Res Log Likelihood	12.3								-2 Res Log Likelihood	50.9
	Treatment*Date	3	0.109595	0.0365316	1.32	0.3428			AIC (smaller is better)	32.2								AIC (smaller is better)	16.3								AIC (smaller is better)	56.9
									AICC (smaller is better)	33.7								AICC (smaller is better)	18.7								AICC (smaller is better)	58.4
									BIC (smaller is better)	29.5								BIC (smaller is better)	14.5								BIC (smaller is better)	54.2
									Type 3 Tests of Fixed Effects									Type 3 Tests of Fixed Effects									Type 3 Tests of Fixed Effects
									Effect	Num DF	Den DF	F Value	Pr > F					Effect	Num DF	Den DF	F Value	Pr > F					Effect	Num DF	Den DF	F Value	Pr > F
									Treatment	3	6	3.31	0.099					Treatment	3	6	3.31	0.099					Treatment	3	6	2.91	0.1228
									Least Squares Means									Least Squares Means									Least Squares Means
									Effect	Treatment	Estimate	Standard Error	DF	t Value	Pr > |t|			Effect	Treatment	Estimate	Standard Error	DF	t Value	Pr > |t|			Effect	Treatment	Estimate	Standard Error	DF	t Value	Pr > |t|
									Treatment	2D	3.2313	0.2315	6	13.96	<.0001			Treatment	2D	3.2313	0.2315	6	13.96	<.0001			Treatment	2D	-0.475	0.4389	6	-1.08	0.3207
									Treatment	Aligned	3.3477	0.2315	6	14.46	<.0001			Treatment	Aligned	3.3477	0.2315	6	14.46	<.0001			Treatment	Aligned	-0.2865	0.4389	6	-0.65	0.538
									Treatment	ECM	3.3715	0.2315	6	14.56	<.0001			Treatment	ECM	3.3715	0.2315	6	14.56	<.0001			Treatment	ECM	-0.2613	0.4389	6	-0.6	0.5734
									Treatment	Undiff	4.091	0.2315	6	17.67	<.0001			Treatment	Undiff	4.091	0.2315	6	17.67	<.0001			Treatment	Undiff	1.0228	0.4389	6	2.33	0.0586
									Differences of Least Squares Means									Differences of Least Squares Means									Differences of Least Squares Means
									Effect	Treatment	_Treatment	Estimate	Standard Error	DF	t Value	Pr > |t|		Effect	Treatment	_Treatment	Estimate	Standard Error	DF	t Value	Pr > |t|		Effect	Treatment	_Treatment	Estimate	Standard Error	DF	t Value	Pr > |t|
									Treatment	2D	Aligned	-0.1163	0.3047	6	-0.38	0.7158		Treatment	2D	Aligned	-0.1163	0.3047	6	-0.38	0.7158		Treatment	2D	Aligned	-0.1885	0.5705	6	-0.33	0.7523
									Treatment	2D	ECM	-0.1402	0.3047	6	-0.46	0.6618		Treatment	2D	ECM	-0.1402	0.3047	6	-0.46	0.6618		Treatment	2D	ECM	-0.2138	0.5705	6	-0.37	0.7208
									Treatment	2D	Undiff	-0.8597	0.3047	6	-2.82	0.0303		Treatment	2D	Undiff	-0.8597	0.3047	6	-2.82	0.0303		Treatment	2D	Undiff	-1.4978	0.5705	6	-2.63	0.0393
									Treatment	Aligned	ECM	-0.02383	0.3047	6	-0.08	0.9402		Treatment	Aligned	ECM	-0.02383	0.3047	6	-0.08	0.9402		Treatment	Aligned	ECM	-0.02528	0.5705	6	-0.04	0.9661
									Treatment	Aligned	Undiff	-0.7433	0.3047	6	-2.44	0.0505		Treatment	Aligned	Undiff	-0.7433	0.3047	6	-2.44	0.0505		Treatment	Aligned	Undiff	-1.3094	0.5705	6	-2.3	0.0615
									Treatment	ECM	Undiff	-0.7195	0.3047	6	-2.36	0.0562		Treatment	ECM	Undiff	-0.7195	0.3047	6	-2.36	0.0562		Treatment	ECM	Undiff	-1.2841	0.5705	6	-2.25	0.0654

## Sheet: Sheet2
The SAS System
Obs	Gene	Treatment	_Treatment	Estimate	StdErr	DF	tValue	Probt	p-Value		RKestimate	RKprobt	p-Value
1	ACC2	2D	Aligned	-0.3457	0.433	6	-1.09	0.8442	NS		-0.4737	0.316	NS
2	ATGL	2D	Aligned	-0.0895	0.2938	6	-0.44	0.9321	NS		-0.1284	0.6775	NS
3	Adenosine A1	2D	Aligned	1.0898	0.6493	6	0.56	0.4266	NS		0.3668	0.5926	NS
4	Adiponectin	2D	Aligned	0.09817	0.3331	6	0.1	0.9694	NS		0.03497	0.9198	NS
5	CD31	2D	Aligned	0.7818	0.3841	6	1.44	0.2643	NS		0.5541	0.1993	NS
6	CD34	2D	Aligned	-0.8108	0.1983	6	-3.63	0.017	0.05		-0.7196	0.011	0.05
7	CEBP-alpha	2D	Aligned	-0.1932	0.3562	6	-0.6	0.9028	NS		-0.212	0.5735	NS
8	CEBP-beta	2D	Aligned	-0.06683	0.3609	6	-0.27	0.7979	NS		-0.0967	0.7977	NS
9	Cytochrome C oxidase (oxPhos complex IV)	2D	Aligned	0.09783	0.5284	6	0.6	0.7936	NS		0.318	0.5693	NS
10	FAS	2D	Aligned	-0.0585	0.3378	6	-0.07	0.9545	NS		-0.02199	0.9502	NS
11	FFAr2 / GPR43	2D	Aligned	1.5387	0.4331	6	1.57	0.1547	NS		0.6794	0.1678	NS
12	GLUT-1	2D	Aligned	0.6212	0.4557	6	1.47	0.2603	NS		0.6704	0.1917	NS
13	GLUT-4	2D	Aligned	-0.4912	0.5393	6	-0.45	0.8669	NS		-0.2446	0.6661	NS
14	GPR109A	2D	Aligned	-0.09767	0.3958	6	-0.22	0.9521	NS		-0.08874	0.83	NS
15	GPR120	2D	Aligned	0.875	0.5316	6	0.76	0.687	NS		0.4052	0.4748	NS
16	GPR39	2D	Aligned	0.1038	0.6127	6	0.52	0.9104	NS		0.3194	0.6209	NS
17	GPR81	2D	Aligned	0.07567	0.4714	6	0.67	0.9357	NS		0.3175	0.5257	NS
18	HSL	2D	Aligned	0.4548	0.5471	6	0.73	0.704	NS		0.3995	0.4927	NS
19	Heme oxigenase 1	2D	Aligned	0.1692	0.389	6	1.3	0.4458	NS		0.5038	0.2428	NS
20	Insulin receptor	2D	Aligned	-0.1213	0.3292	6	-1.05	0.7004	NS		-0.3454	0.3345	NS
21	Leptin	2D	Aligned	-1.3588	0.2463	6	-3.34	0.0237	0.05		-0.8228	0.0156	0.05
22	Lipoprotein lipase	2D	Aligned	0.09517	0.4388	6	0.27	0.973	NS		0.1197	0.7942	NS
23	Ndusf6 (component of mitochondrial complex I)	2D	Aligned	0.4838	0.514	6	0.61	0.6182	NS		0.3122	0.5658	NS
24	PGC1a	2D	Aligned	-0.3675	0.4052	6	-0.45	0.4473	NS		-0.1832	0.667	NS
25	PGC1b	2D	Aligned	0.2297	0.6034	6	0.16	0.7856	NS		0.09896	0.8751	NS
26	PPARg	2D	Aligned	0.214	0.4763	6	0.51	0.7986	NS		0.2431	0.628	NS
27	Perilipin	2D	Aligned	-0.3732	0.5042	6	0.13	0.8458	NS		0.06616	0.8999	NS
28	QRFP	2D	Aligned	-0.0105	0.7338	6	0.07	0.9874	NS		0.04992	0.948	NS
29	alpha2-adrenergic receptor	2D	Aligned	-0.2652	0.6099	6	-0.25	0.846	NS		-0.1509	0.8128	NS
30	beta-adrenergic receptor 1	2D	Aligned	0.2928	0.464	6	0.03	0.8767	NS		0.01483	0.9755	NS
31	beta-adrenergic receptor 2	2D	Aligned	0.6215	0.6772	6	0.39	0.7655	NS		0.261	0.7132	NS
32	mTOR	2D	Aligned	-0.1163	0.5705	6	-0.33	0.7158	NS		-0.1885	0.7523	NS
33	ACC2	2D	ECM	-0.6647	0.433	6	-1.39	0.7068	NS		-0.6039	0.2126	NS
34	ATGL	2D	ECM	-0.1763	0.2938	6	-0.69	0.8668	NS		-0.202	0.5174	NS
35	Adenosine A1	2D	ECM	0.9148	0.6493	6	0.33	0.5011	NS		0.2174	0.7492	NS
36	Adiponectin	2D	ECM	-0.2327	0.3331	6	-0.12	0.9275	NS		-0.04012	0.9081	NS
37	CD31	2D	ECM	0.2308	0.3841	6	0.52	0.7287	NS		0.2	0.6212	NS
38	CD34	2D	ECM	-1.0573	0.1983	6	-4.17	0.0053	0.01		-0.8268	0.0059	0.01
39	CEBP-alpha	2D	ECM	-0.328	0.3562	6	-0.69	0.8359	NS		-0.2461	0.5155	NS
40	CEBP-beta	2D	ECM	-0.2107	0.3609	6	-0.93	0.4312	NS		-0.3364	0.3873	NS
41	Cytochrome C oxidase (oxPhos complex IV)	2D	ECM	-0.007	0.5284	6	-0.24	0.985	NS		-0.1242	0.822	NS
42	FAS	2D	ECM	-0.0385	0.3378	6	-0.03	0.97	NS		-0.00956	0.9783	NS
43	FFAr2 / GPR43	2D	ECM	1.014	0.4331	6	1.09	0.3246	NS		0.4739	0.3158	NS
44	GLUT-1	2D	ECM	0.2152	0.4557	6	0.43	0.6818	NS		0.1945	0.6844	NS
45	GLUT-4	2D	ECM	-1.4033	0.5393	6	-0.55	0.6351	NS		-0.2969	0.6018	NS
46	GPR109A	2D	ECM	-0.1618	0.3958	6	-0.49	0.9208	NS		-0.1946	0.6405	NS
47	GPR120	2D	ECM	0.2073	0.5316	6	0.3	0.9234	NS		0.1577	0.7768	NS
48	GPR39	2D	ECM	0.055	0.6127	6	-0.05	0.9524	NS		-0.02859	0.9643	NS
49	GPR81	2D	ECM	-0.8953	0.4714	6	-0.73	0.3577	NS		-0.3454	0.4914	NS
50	HSL	2D	ECM	0.5787	0.5471	6	0.45	0.6302	NS		0.245	0.67	NS
51	Heme oxigenase 1	2D	ECM	0.1857	0.389	6	1.09	0.405	NS		0.4253	0.3161	NS
52	Insulin receptor	2D	ECM	-0.2195	0.3292	6	-0.97	0.4927	NS		-0.318	0.3714	NS
53	Leptin	2D	ECM	-1.7927	0.2463	6	-4.17	0.0073	0.01		-1.0257	0.0059	0.01
54	Lipoprotein lipase	2D	ECM	-0.09517	0.4388	6	-0.02	0.973	NS		-0.00676	0.9882	NS
55	Ndusf6 (component of mitochondrial complex I)	2D	ECM	0.6448	0.514	6	0.84	0.5101	NS		0.4326	0.4323	NS
56	PGC1a	2D	ECM	-0.3537	0.4052	6	-0.36	0.4637	NS		-0.1445	0.7335	NS
57	PGC1b	2D	ECM	0.04033	0.6034	6	0.02	0.9618	NS		0.01299	0.9835	NS
58	PPARg	2D	ECM	0.0435	0.4763	6	0.36	0.9585	NS		0.1716	0.731	NS
59	Perilipin	2D	ECM	-0.936	0.5042	6	-0.51	0.6288	NS		-0.2558	0.6301	NS
60	QRFP	2D	ECM	-0.4477	0.7338	6	-0.77	0.5091	NS		-0.5634	0.4717	NS
61	alpha2-adrenergic receptor	2D	ECM	0.04383	0.6099	6	-0.23	0.9744	NS		-0.1399	0.8262	NS
62	beta-adrenergic receptor 1	2D	ECM	-0.0615	0.464	6	-0.31	0.974	NS		-0.1433	0.7678	NS
63	beta-adrenergic receptor 2	2D	ECM	0.7322	0.6772	6	0.62	0.7257	NS		0.4189	0.5589	NS
64	mTOR	2D	ECM	-0.1402	0.5705	6	-0.37	0.6618	NS		-0.2138	0.7208	NS
65	ACC2	2D	Undiff	-5.7497	0.433	6	-4.59	0.0143	0.05		-1.9876	0.0037	0.01
66	ATGL	2D	Undiff	-3.7952	0.2938	6	-5.92	0.0093	0.01		-1.7385	0.001	0.001
67	Adenosine A1	2D	Undiff	1.6955	0.6493	6	0.89	0.233	NS		0.5765	0.4088	NS
68	Adiponectin	2D	Undiff	-12.8045	0.3331	6	-4.89	0.002	0.01		-1.6301	0.0027	0.01
69	CD31	2D	Undiff	0.3553	0.3841	6	0.87	0.596	NS		0.3337	0.4183	NS
70	CD34	2D	Undiff	-3.956	0.1983	6	-10.81	<.0001	NS		-2.1438	<.0001	NS
71	CEBP-alpha	2D	Undiff	-4.7378	0.3562	6	-5	0.0205	0.05		-1.781	0.0025	0.01
72	CEBP-beta	2D	Undiff	-1.1548	0.3609	6	-4.64	0.0036	0.01		-1.6759	0.0035	0.01
73	Cytochrome C oxidase (oxPhos complex IV)	2D	Undiff	-0.3987	0.5284	6	-0.87	0.3077	NS		-0.4617	0.4159	NS
74	FAS	2D	Undiff	-2.9305	0.3378	6	-4.85	0.0246	0.05		-1.6389	0.0028	0.01
75	FFAr2 / GPR43	2D	Undiff	1.208	0.4331	6	-0.06	0.2485	NS		-0.02393	0.9577	NS
76	GLUT-1	2D	Undiff	-1.7045	0.4557	6	-2.94	0.0143	0.05		-1.34	0.0259	0.05
77	GLUT-4	2D	Undiff	-8.8642	0.5393	6	-3.2	0.0197	0.05		-1.7283	0.0185	0.05
78	GPR109A	2D	Undiff	-5.35	0.3958	6	-4.21	0.014	0.05		-1.6674	0.0056	0.01
79	GPR120	2D	Undiff	-3.4143	0.5316	6	-1.82	0.1498	NS		-0.9666	0.1189	NS
80	GPR39	2D	Undiff	-0.8585	0.6127	6	0.06	0.3692	NS		0.03858	0.9518	NS
81	GPR81	2D	Undiff	-2.8247	0.4714	6	-2.36	0.02	0.05		-1.1135	0.0561	NS
82	HSL	2D	Undiff	-1.8192	0.5471	6	-1.72	0.162	NS		-0.9394	0.1368	NS
83	Heme oxigenase 1	2D	Undiff	2.4843	0.389	6	4.98	<.0001	NS		1.9381	0.0025	0.01
84	Insulin receptor	2D	Undiff	-1.0568	0.3292	6	-3.95	0.0126	0.05		-1.3007	0.0075	0.01
85	Leptin	2D	Undiff	-8.1418	0.2463	6	-9.11	<.0001	NS		-2.2445	<.0001	NS
86	Lipoprotein lipase	2D	Undiff	-11.281	0.4388	6	-3.63	0.0058	0.01		-1.5907	0.011	0.05
87	Ndusf6 (component of mitochondrial complex I)	2D	Undiff	1.4697	0.514	6	1.32	0.1617	NS		0.6761	0.2364	NS
88	PGC1a	2D	Undiff	-3.7133	0.4052	6	-4.29	0.0002	0.001		-1.7376	0.0052	0.01
89	PGC1b	2D	Undiff	-1.0598	0.6034	6	-1.56	0.2372	NS		-0.9421	0.1694	NS
90	PPARg	2D	Undiff	-2.5115	0.4763	6	-3.07	0.0203	0.05		-1.4614	0.022	0.05
91	Perilipin	2D	Undiff	-10.8237	0.5042	6	-3.35	0.0011	0.01		-1.6915	0.0153	0.05
92	QRFP	2D	Undiff	0.6118	0.7338	6	0.99	0.3745	NS		0.7258	0.3608	NS
93	alpha2-adrenergic receptor	2D	Undiff	-3.3667	0.6099	6	-2.43	0.0421	0.05		-1.4848	0.0508	NS
94	beta-adrenergic receptor 1	2D	Undiff	-2.4002	0.464	6	-1.9	0.2328	NS		-0.882	0.106	NS
95	beta-adrenergic receptor 2	2D	Undiff	-1.7902	0.6772	6	-0.8	0.4033	NS		-0.5409	0.4549	NS
96	mTOR	2D	Undiff	-0.8597	0.5705	6	-2.63	0.0303	0.05		-1.4978	0.0393	0.05
97	ACC2	Aligned	ECM	-0.319	0.433	6	-0.3	0.856	NS		-0.1303	0.7737	NS
98	ATGL	Aligned	ECM	-0.08683	0.2938	6	-0.25	0.9341	NS		-0.07367	0.8104	NS
99	Adenosine A1	Aligned	ECM	-0.175	0.6493	6	-0.23	0.8956	NS		-0.1494	0.8256	NS
100	Adiponectin	Aligned	ECM	-0.3308	0.3331	6	-0.23	0.8971	NS		-0.07508	0.8291	NS
101	CD31	Aligned	ECM	-0.551	0.3841	6	-0.92	0.4189	NS		-0.3541	0.3922	NS
102	CD34	Aligned	ECM	-0.2465	0.1983	6	-0.54	0.3585	NS		-0.1072	0.6082	NS
103	CEBP-alpha	Aligned	ECM	-0.1348	0.3562	6	-0.1	0.932	NS		-0.03409	0.9269	NS
104	CEBP-beta	Aligned	ECM	-0.1438	0.3609	6	-0.66	0.5856	NS		-0.2397	0.5313	NS
105	Cytochrome C oxidase (oxPhos complex IV)	Aligned	ECM	-0.1048	0.5284	6	-0.84	0.7793	NS		-0.4422	0.4347	NS
106	FAS	Aligned	ECM	0.02	0.3378	6	0.04	0.9844	NS		0.01243	0.9718	NS
107	FFAr2 / GPR43	Aligned	ECM	-0.5247	0.4331	6	-0.47	0.5989	NS		-0.2055	0.652	NS
108	GLUT-1	Aligned	ECM	-0.406	0.4557	6	-1.04	0.4476	NS		-0.4759	0.3366	NS
109	GLUT-4	Aligned	ECM	-0.9122	0.5393	6	-0.1	0.7564	NS		-0.05232	0.9259	NS
110	GPR109A	Aligned	ECM	-0.06417	0.3958	6	-0.27	0.9685	NS		-0.1058	0.7981	NS
111	GPR120	Aligned	ECM	-0.6677	0.5316	6	-0.47	0.7578	NS		-0.2475	0.6579	NS
112	GPR39	Aligned	ECM	-0.04883	0.6127	6	-0.57	0.9578	NS		-0.348	0.5907	NS
113	GPR81	Aligned	ECM	-0.971	0.4714	6	-1.41	0.3216	NS		-0.6629	0.2093	NS
114	HSL	Aligned	ECM	0.1238	0.5471	6	-0.28	0.9171	NS		-0.1545	0.7871	NS
115	Heme oxigenase 1	Aligned	ECM	0.0165	0.389	6	-0.2	0.9392	NS		-0.07849	0.8467	NS
116	Insulin receptor	Aligned	ECM	-0.09817	0.3292	6	0.08	0.755	NS		0.0274	0.9364	NS
117	Leptin	Aligned	ECM	-0.4338	0.2463	6	-0.82	0.3735	NS		-0.2029	0.4415	NS
118	Lipoprotein lipase	Aligned	ECM	-0.1903	0.4388	6	-0.29	0.9461	NS		-0.1264	0.7829	NS
119	Ndusf6 (component of mitochondrial complex I)	Aligned	ECM	0.161	0.514	6	0.23	0.867	NS		0.1204	0.8226	NS
120	PGC1a	Aligned	ECM	0.01383	0.4052	6	0.1	0.9766	NS		0.03871	0.927	NS
121	PGC1b	Aligned	ECM	-0.1893	0.6034	6	-0.14	0.8224	NS		-0.08598	0.8914	NS
122	PPARg	Aligned	ECM	-0.1705	0.4763	6	-0.15	0.8387	NS		-0.07147	0.8856	NS
123	Perilipin	Aligned	ECM	-0.5628	0.5042	6	-0.64	0.7698	NS		-0.3219	0.5468	NS
124	QRFP	Aligned	ECM	-0.4372	0.7338	6	-0.84	0.5187	NS		-0.6134	0.4352	NS
125	alpha2-adrenergic receptor	Aligned	ECM	0.309	0.6099	6	0.02	0.8211	NS		0.011	0.9862	NS
126	beta-adrenergic receptor 1	Aligned	ECM	-0.3543	0.464	6	-0.34	0.8512	NS		-0.1582	0.7448	NS
127	beta-adrenergic receptor 2	Aligned	ECM	0.1107	0.6772	6	0.23	0.9575	NS		0.1579	0.8234	NS
128	mTOR	Aligned	ECM	-0.02383	0.5705	6	-0.04	0.9402	NS		-0.02528	0.9661	NS
129	ACC2	Aligned	Undiff	-5.404	0.433	6	-3.5	0.0184	0.05		-1.5139	0.0129	0.05
130	ATGL	Aligned	Undiff	-3.7057	0.2938	6	-5.48	0.0104	0.05		-1.6101	0.0015	0.01
131	Adenosine A1	Aligned	Undiff	0.6057	0.6493	6	0.32	0.6524	NS		0.2097	0.7577	NS
132	Adiponectin	Aligned	Undiff	-12.9027	0.3331	6	-5	0.0019	0.01		-1.665	0.0025	0.01
133	CD31	Aligned	Undiff	-0.4265	0.3841	6	-0.57	0.5268	NS		-0.2204	0.587	NS
134	CD34	Aligned	Undiff	-3.1452	0.1983	6	-7.18	<.0001	NS		-1.4242	0.0004	0.001
135	CEBP-alpha	Aligned	Undiff	-4.5447	0.3562	6	-4.4	0.0241	0.05		-1.569	0.0045	0.01
136	CEBP-beta	Aligned	Undiff	-1.088	0.3609	6	-4.38	0.0048	0.01		-1.5792	0.0047	0.01
137	Cytochrome C oxidase (oxPhos complex IV)	Aligned	Undiff	-0.4965	0.5284	6	-1.48	0.2145	NS		-0.7797	0.1905	NS
138	FAS	Aligned	Undiff	-2.872	0.3378	6	-4.79	0.0266	0.05		-1.6169	0.003	0.01
139	FFAr2 / GPR43	Aligned	Undiff	-0.3307	0.4331	6	-1.62	0.7384	NS		-0.7033	0.1555	NS
140	GLUT-1	Aligned	Undiff	-2.3257	0.4557	6	-4.41	0.0035	0.01		-2.0105	0.0045	0.01
141	GLUT-4	Aligned	Undiff	-8.373	0.5393	6	-2.75	0.0246	0.05		-1.4837	0.0332	0.05
142	GPR109A	Aligned	Undiff	-5.2523	0.3958	6	-3.99	0.0151	0.05		-1.5787	0.0072	0.01
143	GPR120	Aligned	Undiff	-4.2893	0.5316	6	-2.58	0.0834	NS		-1.3718	0.0417	0.05
144	GPR39	Aligned	Undiff	-0.9623	0.6127	6	-0.46	0.3183	NS		-0.2808	0.6629	NS
145	GPR81	Aligned	Undiff	-2.9003	0.4714	6	-3.04	0.018	0.05		-1.4309	0.0229	0.05
146	HSL	Aligned	Undiff	-2.274	0.5471	6	-2.45	0.0934	NS		-1.3389	0.05	0.05
147	Heme oxigenase 1	Aligned	Undiff	2.3152	0.389	6	3.69	<.0001	NS		1.4342	0.0102	0.05
148	Insulin receptor	Aligned	Undiff	-0.9355	0.3292	6	-2.9	0.0208	0.05		-0.9553	0.0273	0.05
149	Leptin	Aligned	Undiff	-6.783	0.2463	6	-5.77	<.0001	NS		-1.4217	0.0012	0.01
150	Lipoprotein lipase	Aligned	Undiff	-11.3762	0.4388	6	-3.9	0.0056	0.01		-1.7104	0.008	0.01
151	Ndusf6 (component of mitochondrial complex I)	Aligned	Undiff	0.9858	0.514	6	0.71	0.3257	NS		0.3639	0.5056	NS
152	PGC1a	Aligned	Undiff	-3.3458	0.4052	6	-3.84	0.0003	0.001		-1.5544	0.0086	0.01
153	PGC1b	Aligned	Undiff	-1.2895	0.6034	6	-1.73	0.1613	NS		-1.0411	0.1352	NS
154	PPARg	Aligned	Undiff	-2.7255	0.4763	6	-3.58	0.0145	0.05		-1.7045	0.0117	0.05
155	Perilipin	Aligned	Undiff	-10.4505	0.5042	6	-3.49	0.0013	0.01		-1.7577	0.013	0.05
156	QRFP	Aligned	Undiff	0.6223	0.7338	6	0.92	0.367	NS		0.6758	0.3926	NS
157	alpha2-adrenergic receptor	Aligned	Undiff	-3.1015	0.6099	6	-2.19	0.0554	NS		-1.334	0.0713	NS
158	beta-adrenergic receptor 1	Aligned	Undiff	-2.693	0.464	6	-1.93	0.1871	NS		-0.8968	0.1014	NS
159	beta-adrenergic receptor 2	Aligned	Undiff	-2.4117	0.6772	6	-1.18	0.2714	NS		-0.8019	0.2811	NS
160	mTOR	Aligned	Undiff	-0.7433	0.5705	6	-2.3	0.0505	NS		-1.3094	0.0615	NS
161	ACC2	Random	Undiff	-5.085	0.433	6	-3.2	0.0234	0.05		-1.3836	0.0187	0.05
162	ATGL	Random	Undiff	-3.6188	0.2938	6	-5.23	0.0115	0.05		-1.5364	0.002	0.01
163	Adenosine A1	Random	Undiff	0.7807	0.6493	6	0.55	0.5638	NS		0.3591	0.6002	NS
164	Adiponectin	Random	Undiff	-12.5718	0.3331	6	-4.77	0.0022	0.01		-1.5899	0.0031	0.01
165	CD31	Random	Undiff	0.1245	0.3841	6	0.35	0.851	NS		0.1337	0.7397	NS
166	CD34	Random	Undiff	-2.8987	0.1983	6	-6.64	<.0001	NS		-1.317	0.0006	0.001
167	CEBP-alpha	Random	Undiff	-4.4098	0.3562	6	-4.31	0.027	0.05		-1.535	0.005	0.01
168	CEBP-beta	Random	Undiff	-0.9442	0.3609	6	-3.71	0.0092	0.01		-1.3395	0.01	0.01
169	Cytochrome C oxidase (oxPhos complex IV)	Random	Undiff	-0.3917	0.5284	6	-0.64	0.3155	NS		-0.3374	0.5467	NS
170	FAS	Random	Undiff	-2.892	0.3378	6	-4.82	0.0259	0.05		-1.6293	0.0029	0.01
171	FFAr2 / GPR43	Random	Undiff	0.194	0.4331	6	-1.15	0.8442	NS		-0.4979	0.2941	NS
172	GLUT-1	Random	Undiff	-1.9197	0.4557	6	-3.37	0.0085	0.01		-1.5345	0.0151	0.05
173	GLUT-4	Random	Undiff	-7.4608	0.5393	6	-2.65	0.0377	0.05		-1.4314	0.0378	0.05
174	GPR109A	Random	Undiff	-5.1882	0.3958	6	-3.72	0.0159	0.05		-1.4729	0.0098	0.01
175	GPR120	Random	Undiff	-3.6217	0.5316	6	-2.12	0.1305	NS		-1.1243	0.0788	NS
176	GPR39	Random	Undiff	-0.9135	0.6127	6	0.11	0.3415	NS		0.06718	0.9163	NS
177	GPR81	Random	Undiff	-1.9293	0.4714	6	-1.63	0.0755	NS		-0.7681	0.1544	NS
178	HSL	Random	Undiff	-2.3978	0.5471	6	-2.17	0.0804	NS		-1.1844	0.0736	NS
179	Heme oxigenase 1	Random	Undiff	2.2987	0.389	6	3.89	<.0001	NS		1.5127	0.0081	0.01
180	Insulin receptor	Random	Undiff	-0.8373	0.3292	6	-2.98	0.0317	0.05		-0.9827	0.0245	0.05
181	Leptin	Random	Undiff	-6.3492	0.2463	6	-4.95	<.0001	NS		-1.2188	0.0026	0.01
182	Lipoprotein lipase	Random	Undiff	-11.1858	0.4388	6	-3.61	0.006	0.01		-1.5839	0.0112	0.05
183	Ndusf6 (component of mitochondrial complex I)	Random	Undiff	0.8248	0.514	6	0.47	0.405	NS		0.2435	0.6524	NS
184	PGC1a	Random	Undiff	-3.3597	0.4052	6	-3.93	0.0003	0.001		-1.5931	0.0077	0.01
185	PGC1b	Random	Undiff	-1.1002	0.6034	6	-1.58	0.2218	NS		-0.9551	0.1645	NS
186	PPARg	Random	Undiff	-2.555	0.4763	6	-3.43	0.0189	0.05		-1.633	0.014	0.05
187	Perilipin	Random	Undiff	-9.8877	0.5042	6	-2.85	0.0017	0.01		-1.4358	0.0293	0.05
188	QRFP	Random	Undiff	1.0595	0.7338	6	1.76	0.1478	NS		1.2892	0.1294	NS
189	alpha2-adrenergic receptor	Random	Undiff	-3.4105	0.6099	6	-2.21	0.0403	0.05		-1.345	0.0696	NS
190	beta-adrenergic receptor 1	Random	Undiff	-2.3387	0.464	6	-1.59	0.2436	NS		-0.7387	0.1625	NS
191	beta-adrenergic receptor 2	Random	Undiff	-2.5223	0.6772	6	-1.42	0.2522	NS		-0.9598	0.2062	NS
192	mTOR	Random	Undiff	-0.7195	0.5705	6	-2.25	0.0562	NS		-1.2841	0.0654	NS
